# Supplementary material for: Carbon Ion Radiotherapy: An Evidence-Based Review and Summary Recommendations of Clinical Outcomes for Skull-Base Chordomas and Chondrosarcomas
Source: Cancers (Basel). 2023 Oct 17;15(20):5021. doi: 10.3390/cancers15205021 (PMC10605639; doi:10.3390/cancers15205021)
Supplement: Supplementary file 1 [file cancers-15-05021-s001.zip]

Archive with 1 entries (1 files):
- cancers-2549188-supplementary.pdf
